# Supplementary material for: Telomere-related gene risk model for prognosis and drug treatment efficiency prediction in kidney cancer
Source: Front Immunol. 2022 Sep 16;13:975057. doi: 10.3389/fimmu.2022.975057 (PMC9523360; doi:10.3389/fimmu.2022.975057)
Supplement: Supplementary file 1 [file DataSheet_1.xlsx]

## Sheet: Samples‘ ID
Discovery TCGA Cohort	Validation TCGA Cohort	Total TCGA Cohort	ICGC cohort	CPTAC cohort
TCGA-B4-5834	TCGA-B4-5378	TCGA-B4-5378	DO47120	C3L-00004
TCGA-A3-3320	TCGA-BP-4352	TCGA-CJ-4638	DO47159	C3N-00852
TCGA-B4-5832	TCGA-A3-3329	TCGA-B2-4102	DO46969	C3N-01214
TCGA-A3-3374	TCGA-B8-4619	TCGA-BP-4352	DO47032	C3N-00310
TCGA-DV-A4W0	TCGA-CZ-5452	TCGA-BP-4340	DO46834	C3N-00168
TCGA-BP-4795	TCGA-B0-4821	TCGA-B0-5705	DO47100	C3N-00437
TCGA-BP-4330	TCGA-A3-3349	TCGA-B8-5164	DO46832	C3N-01649
TCGA-B0-4694	TCGA-BP-4998	TCGA-DV-A4W0	DO46841	C3L-00917
TCGA-BP-5008	TCGA-AK-3431	TCGA-B0-4690	DO47177	C3N-00491
TCGA-AK-3461	TCGA-B0-4700	TCGA-BP-4335	DO46865	C3N-00495
TCGA-CJ-4868	TCGA-CJ-4874	TCGA-A3-3329	DO47140	C3L-00448
TCGA-AS-3778	TCGA-B0-4714	TCGA-BP-5189	DO46973	C3N-00380
TCGA-G6-A8L8	TCGA-AK-3460	TCGA-B8-4619	DO47024	C3N-00314
TCGA-B0-4690	TCGA-BP-4756	TCGA-CJ-5678	DO46844	C3L-00800
TCGA-B0-5100	TCGA-G6-A8L7	TCGA-CZ-5452	DO46925	C3N-01361
TCGA-CJ-4884	TCGA-A3-A6NJ	TCGA-B0-4821	DO47016	C3L-00088
TCGA-CJ-4908	TCGA-BP-5182	TCGA-BP-5008	DO46980	C3N-00246
TCGA-BP-5009	TCGA-AK-3426	TCGA-A3-3349	DO47168	C3N-00494
TCGA-A3-3363	TCGA-A3-3372	TCGA-B0-5695	DO46996	C3L-01287
TCGA-B0-5075	TCGA-A3-3322	TCGA-BP-4981	DO46850	C3N-00194
TCGA-BP-5168	TCGA-B8-4621	TCGA-CZ-4853	DO47004	C3L-00447
TCGA-B8-5549	TCGA-B8-5552	TCGA-CZ-5470	DO46905	C3L-01352
TCGA-A3-A8CQ	TCGA-A3-3311	TCGA-B0-4841	DO46945	C3L-01861
TCGA-CW-5580	TCGA-B2-3924	TCGA-BP-4769	DO46853	C3N-00242
TCGA-DV-5575	TCGA-CZ-5459	TCGA-CJ-4908	DO46961	C3L-01302
TCGA-BP-4351	TCGA-B4-5836	TCGA-B8-A54H	DO47186	C3L-01288
TCGA-AK-3454	TCGA-BP-4972	TCGA-MW-A4EC	DO47044	C3L-00418
TCGA-CZ-5457	TCGA-CJ-4869	TCGA-BP-4998	DO47008	C3N-00733
TCGA-CZ-5466	TCGA-CW-5591	TCGA-CZ-5466	DO46889	C3L-00581
TCGA-BP-4803	TCGA-BP-5190	TCGA-CJ-4885	DO47225	C3N-01200
TCGA-B0-5709	TCGA-BP-4762	TCGA-B0-5084	DO47195	C3N-01808
TCGA-BP-4787	TCGA-BP-4176	TCGA-AK-3431	DO46828	C3N-00317
TCGA-B0-5707	TCGA-BP-4967	TCGA-B0-4700	DO47048	C3N-01524
TCGA-CZ-4864	TCGA-B0-5703	TCGA-B0-5075	DO47028	C3L-00583
TCGA-BP-4999	TCGA-BP-4964	TCGA-CJ-4874	DO47084	C3N-01651
TCGA-BP-4177	TCGA-BP-4777	TCGA-A3-3367	DO47162	C3L-00902
TCGA-CJ-4878	TCGA-CW-5588	TCGA-B0-4714	DO46838	C3N-01648
TCGA-B8-5550	TCGA-B0-4710	TCGA-BP-5202	DO47056	C3L-01286
TCGA-BP-4992	TCGA-B0-5698	TCGA-AK-3460	DO47072	C3L-00097
TCGA-CJ-4905	TCGA-CJ-4891	TCGA-BP-4756	DO47219	C3N-01646
TCGA-B0-5109	TCGA-B0-5099	TCGA-G6-A8L7	DO47180	C3L-00369
TCGA-MW-A4EC	TCGA-CJ-4888	TCGA-A3-A6NJ	DO47207	C3N-00312
TCGA-B0-5699	TCGA-CJ-4918	TCGA-CW-6087	DO46856	C3L-00765
TCGA-BP-4329	TCGA-A3-3376	TCGA-BP-5182	DO47183	C3L-00796
TCGA-B0-4846	TCGA-BP-5186	TCGA-AK-3426	DO46933	C3N-00390
TCGA-BP-4989	TCGA-BP-4801	TCGA-B0-4819	DO47068	C3N-00320
TCGA-B0-4837	TCGA-BP-4976	TCGA-A3-3372	DO46893	C3L-00360
TCGA-BP-4343	TCGA-CW-5583	TCGA-A3-3322	DO46957	C3L-00907
TCGA-CZ-5470	TCGA-CJ-4635	TCGA-B8-4621	DO47144	C3L-00079
TCGA-CZ-5469	TCGA-AK-3450	TCGA-B8-5552	DO46913	C3N-01261
TCGA-A3-3385	TCGA-BP-5194	TCGA-B0-5693	DO46830	C3L-01603
TCGA-G6-A8L6	TCGA-BP-4766	TCGA-A3-3311	DO47201	C3N-01178
TCGA-DV-5569	TCGA-A3-3357	TCGA-B2-3924	DO47204	C3N-00953
TCGA-CZ-5455	TCGA-CZ-4865	TCGA-CZ-5459	DO46984	C3L-00607
TCGA-B0-4836	TCGA-BP-4338	TCGA-B4-5836	DO47132	C3L-01313
TCGA-B0-5108	TCGA-BP-4960	TCGA-BP-4972	DO47231	C3L-00610
TCGA-B0-4816	TCGA-3Z-A93Z	TCGA-CJ-4869	DO46877	C3N-01179
TCGA-BP-4170	TCGA-BP-4164	TCGA-AK-3454	DO47020	C3N-00177
TCGA-BP-4774	TCGA-BP-4167	TCGA-CW-5591	DO47076	C3L-00010
TCGA-CZ-5456	TCGA-CJ-5675	TCGA-BP-5190	DO47192	C3N-00305
TCGA-MM-A84U	TCGA-BP-4344	TCGA-BP-4762	DO47222	C3L-00103
TCGA-CJ-5676	TCGA-BP-4347	TCGA-BP-4176	DO46859	C3L-00011
TCGA-CJ-6033	TCGA-B0-5092	TCGA-B8-4153	DO47040	C3N-01176
TCGA-BP-4981	TCGA-DV-5573	TCGA-BP-4967	DO47216	C3L-01836
TCGA-B8-4153	TCGA-B0-4697	TCGA-B0-5703	DO47000	C3L-00096
TCGA-BP-4995	TCGA-BP-4993	TCGA-BP-4964	DO47174	C3N-01213
TCGA-EU-5906	TCGA-CZ-5462	TCGA-CJ-5680	DO47228	C3L-00799
TCGA-CW-5584	TCGA-EU-5904	TCGA-BP-4160	DO46917	C3L-00416
TCGA-CJ-6031	TCGA-CZ-4858	TCGA-BP-4777	DO46949	C3L-00910
TCGA-B0-4706	TCGA-B0-4707	TCGA-CW-5588	DO47198	C3L-01885
TCGA-A3-3323	TCGA-BP-4327	TCGA-BP-4774	DO46909	C3L-01607
TCGA-A3-3362	TCGA-B0-4839	TCGA-CJ-4644	DO47156	C3N-00831
TCGA-BP-4769	TCGA-BP-4965	TCGA-B0-4836	DO47036	C3N-00244
TCGA-CJ-4636	TCGA-B0-4698	TCGA-B0-4710	DO46988	C3L-00908
TCGA-BP-4163	TCGA-B0-5710	TCGA-B0-5698	DO46953	C3L-01553
TCGA-B0-4847	TCGA-B8-5163	TCGA-CJ-4891	DO47096	C3N-00315
TCGA-BP-5184	TCGA-DV-5566	TCGA-B0-5099	DO47080	C3L-00791
TCGA-B0-5690	TCGA-BP-4775	TCGA-CJ-4905	DO46827	C3N-00834
TCGA-BP-4782	TCGA-B0-4842	TCGA-CJ-4888	DO47012	C3L-00606
TCGA-BP-4159	TCGA-B0-5121	TCGA-CJ-4918	DO47108	C3L-00561
TCGA-B2-4099	TCGA-AK-3455	TCGA-A3-3326	DO46862	C3L-01281
TCGA-A3-3306	TCGA-CZ-5989	TCGA-A3-3376	DO46992	C3N-01522
TCGA-B2-4101	TCGA-CZ-5451	TCGA-BP-4995	DO47189	C3L-00766
TCGA-CZ-5464	TCGA-A3-3319	TCGA-BP-5186	DO46873	C3L-00817
TCGA-CJ-4881	TCGA-B0-4822	TCGA-B4-5832	DO46965	C3L-01283
TCGA-BP-4759	TCGA-CZ-4854	TCGA-BP-4801	DO46941	C3L-01882
TCGA-B0-5713	TCGA-A3-3382	TCGA-A3-3346	DO47210	C3L-00790
TCGA-B8-A54K	TCGA-B0-4811	TCGA-BP-4976	DO47128	C3N-01220
TCGA-B2-5641	TCGA-CZ-4857	TCGA-CW-5583	DO47171	C3L-00026
TCGA-CJ-4890	TCGA-A3-3365	TCGA-CJ-4635	DO47213
TCGA-A3-3378	TCGA-B0-5083	TCGA-AK-3450	DO46847
TCGA-CZ-5987	TCGA-B0-5077	TCGA-BP-5194
TCGA-B0-5097	TCGA-B0-4849	TCGA-BP-4766
TCGA-CJ-4903	TCGA-B0-5694	TCGA-DV-5575
TCGA-BP-4974	TCGA-B0-5400	TCGA-A3-3357
TCGA-CW-5585	TCGA-BP-4971	TCGA-CZ-5469
TCGA-B0-5706	TCGA-B8-4154	TCGA-CZ-4865
TCGA-BP-4991	TCGA-BP-5181	TCGA-BP-4338
TCGA-B8-5546	TCGA-CJ-4643	TCGA-BP-4960
TCGA-BP-5001	TCGA-BP-4963	TCGA-CJ-5684
TCGA-BP-4969	TCGA-BP-5198	TCGA-CJ-4920
TCGA-B2-5633	TCGA-EU-5905	TCGA-3Z-A93Z
TCGA-BP-5196	TCGA-BP-4158	TCGA-BP-4164
TCGA-A3-3331	TCGA-B0-5812	TCGA-BP-4167
TCGA-A3-3352	TCGA-DV-A4VZ	TCGA-BP-4770
TCGA-CZ-5982	TCGA-CZ-5986	TCGA-CJ-4640
TCGA-B0-5113	TCGA-A3-3316	TCGA-CJ-5675
TCGA-B0-5106	TCGA-CW-5587	TCGA-BP-4759
TCGA-CJ-4638	TCGA-B0-5102	TCGA-B0-5713
TCGA-A3-3370	TCGA-B0-5399	TCGA-BP-4344
TCGA-BP-4160	TCGA-BP-5010	TCGA-CZ-4863
TCGA-CJ-4887	TCGA-AK-3458	TCGA-BP-4347
TCGA-B0-4814	TCGA-CJ-5683	TCGA-B0-5092
TCGA-B8-5164	TCGA-A3-A6NL	TCGA-B0-4694
TCGA-B8-A54H	TCGA-B0-5700	TCGA-AK-3429
TCGA-CJ-4637	TCGA-BP-4799	TCGA-DV-5573
TCGA-BP-4355	TCGA-B8-A54I	TCGA-B0-4697
TCGA-B0-4824	TCGA-BP-5007	TCGA-B0-4816
TCGA-B8-4143	TCGA-CZ-5461	TCGA-CJ-6031
TCGA-B0-5116	TCGA-BP-5004	TCGA-CW-5585
TCGA-BP-4760	TCGA-CJ-5677	TCGA-CZ-5456
TCGA-CW-6088	TCGA-AK-3436	TCGA-B8-A54J
TCGA-CJ-4875	TCGA-T7-A92I	TCGA-BP-4993
TCGA-A3-A6NN	TCGA-CJ-4634	TCGA-BP-5168
TCGA-B0-5119	TCGA-B0-4693	TCGA-EU-5907
TCGA-B0-5695	TCGA-BP-5195	TCGA-CZ-5462
TCGA-CZ-5985	TCGA-DV-5574	TCGA-CJ-4903
TCGA-BP-5174	TCGA-BP-4994	TCGA-EU-5904
TCGA-B2-4102	TCGA-CJ-4907	TCGA-A3-3331
TCGA-B4-5843	TCGA-CJ-4899	TCGA-B0-5080
TCGA-BP-5170	TCGA-A3-3325	TCGA-CZ-4858
TCGA-CJ-5684	TCGA-CZ-5468	TCGA-B0-4707
TCGA-B0-5693	TCGA-B8-A54D	TCGA-CJ-4870
TCGA-A3-A8OV	TCGA-A3-3387	TCGA-BP-4327
TCGA-BP-5189	TCGA-B4-5844	TCGA-B0-4839
TCGA-B8-5551	TCGA-BP-4790	TCGA-BP-4965
TCGA-BP-4345	TCGA-CJ-4871	TCGA-B0-4698
TCGA-BP-5191	TCGA-AK-3434	TCGA-BP-4784
TCGA-B0-4828	TCGA-BP-5006	TCGA-B0-5710
TCGA-B8-4622	TCGA-BP-4975	TCGA-BP-4787
TCGA-A3-3326	TCGA-B0-5117	TCGA-CZ-4860
TCGA-G6-A5PC	TCGA-CZ-5453	TCGA-A3-A6NN
TCGA-CJ-4870	TCGA-B0-4844	TCGA-B8-5163
TCGA-BP-5176	TCGA-DV-5576	TCGA-DV-5566
TCGA-BP-4959	TCGA-BP-4765	TCGA-BP-4775
TCGA-B2-5636	TCGA-B0-5098	TCGA-BP-5000
TCGA-BP-4337	TCGA-BP-4987	TCGA-B0-4842
TCGA-CJ-5679	TCGA-B0-4813	TCGA-B0-5121
TCGA-CJ-5686	TCGA-BP-4763	TCGA-BP-4982
TCGA-CW-6087	TCGA-A3-3317	TCGA-AK-3455
TCGA-B8-4146	TCGA-BP-4973	TCGA-A3-3306
TCGA-CJ-4920	TCGA-B0-4838	TCGA-CZ-5989
TCGA-AK-3456	TCGA-CZ-4859	TCGA-B2-4099
TCGA-BP-4982	TCGA-B0-5702	TCGA-CZ-5451
TCGA-BP-4353	TCGA-CJ-4641	TCGA-A3-3319
TCGA-A3-3367	TCGA-BP-4771	TCGA-B0-4822
TCGA-B2-3923	TCGA-CJ-4912	TCGA-B2-5639
TCGA-CZ-5465	TCGA-BP-4789	TCGA-CZ-4854
TCGA-CJ-4893	TCGA-AK-3428	TCGA-A3-3382
TCGA-B8-A54J	TCGA-BP-4961	TCGA-B0-4811
TCGA-B0-5711	TCGA-AK-3451	TCGA-CZ-4857
TCGA-BP-4335	TCGA-B8-5553	TCGA-A3-3365
TCGA-B0-5712	TCGA-B0-5692	TCGA-CJ-4873
TCGA-BP-5201	TCGA-A3-3373	TCGA-B8-5158
TCGA-B0-5705	TCGA-BP-5183	TCGA-CJ-4900
TCGA-BP-4986	TCGA-BP-4804	TCGA-B0-5083
TCGA-CJ-6032	TCGA-CW-6093	TCGA-BP-4351
TCGA-A3-3383	TCGA-BP-4807	TCGA-B2-4101
TCGA-B0-5084	TCGA-BP-4173	TCGA-CJ-4884
TCGA-CJ-5678	TCGA-B8-4620	TCGA-B0-5085
TCGA-CJ-5680	TCGA-CJ-6028	TCGA-CJ-4887
TCGA-B0-4815	TCGA-B0-5107	TCGA-A3-3363
TCGA-EU-5907	TCGA-B0-4833	TCGA-CJ-4875
TCGA-B0-5697	TCGA-B0-5095	TCGA-B0-5077
TCGA-CZ-5458	TCGA-CJ-4897	TCGA-B0-4713
TCGA-BP-5177	TCGA-BP-4768	TCGA-B2-3923
TCGA-CJ-5682	TCGA-CJ-4916	TCGA-B0-4849
TCGA-CZ-5984	TCGA-CJ-4886	TCGA-BP-4761
TCGA-CJ-4640	TCGA-A3-3328	TCGA-B0-5697
TCGA-CJ-6030	TCGA-BP-4161	TCGA-A3-A6NI
TCGA-BP-4761	TCGA-CJ-5681	TCGA-B0-5694
TCGA-CJ-4894	TCGA-CW-5590	TCGA-B0-5119
TCGA-CJ-4900	TCGA-CJ-4639	TCGA-B0-5400
TCGA-BP-5169	TCGA-B0-5402	TCGA-BP-4971
TCGA-B0-5085	TCGA-AK-3425	TCGA-BP-4989
TCGA-DV-A4VX	TCGA-CW-5589	TCGA-MM-A564
TCGA-CZ-4861	TCGA-A3-3380	TCGA-B8-4154
TCGA-BP-4169	TCGA-6D-AA2E	TCGA-BP-4337
TCGA-CZ-4853	TCGA-CZ-4856	TCGA-BP-4334
TCGA-B8-5162	TCGA-B0-4691	TCGA-AK-3453
TCGA-BP-4962	TCGA-B4-5835	TCGA-B8-5551
TCGA-A3-3346	TCGA-CZ-5463	TCGA-CZ-5982
TCGA-B0-4696	TCGA-BP-4797	TCGA-B8-4146
TCGA-B0-5088	TCGA-B0-4818	TCGA-B8-4622
TCGA-B0-4819	TCGA-B8-A54F	TCGA-B0-5106
TCGA-CJ-4885	TCGA-B0-4701	TCGA-CW-5580
TCGA-B8-5545	TCGA-CZ-4862	TCGA-BP-5181
TCGA-BP-4334	TCGA-DV-5567	TCGA-CJ-4643
TCGA-BP-4332	TCGA-CJ-5672	TCGA-BP-4963
TCGA-BP-4770	TCGA-AK-3445	TCGA-A3-3358
TCGA-CJ-5671	TCGA-B0-4852	TCGA-BP-5198
TCGA-BP-4985	TCGA-A3-3307	TCGA-BP-5201
TCGA-MM-A564	TCGA-BP-5173	TCGA-B0-5707
TCGA-B0-5696	TCGA-B0-4823	TCGA-B8-5165
TCGA-AK-3429	TCGA-B0-4945	TCGA-EU-5905
TCGA-B0-4713	TCGA-CZ-5460	TCGA-BP-4158
TCGA-A3-A6NI	TCGA-BP-4326	TCGA-CW-6088
TCGA-CZ-5467	TCGA-CJ-4872	TCGA-DV-5569
TCGA-CJ-6027	TCGA-BP-4781	TCGA-BP-4325
TCGA-A3-3351	TCGA-BP-4354	TCGA-B0-4718
TCGA-A3-3308	TCGA-B2-5635	TCGA-B0-5812
TCGA-CZ-4866	TCGA-BP-4983	TCGA-B0-5690
TCGA-CZ-4860	TCGA-B0-4817	TCGA-DV-A4VZ
TCGA-B0-5110	TCGA-B0-4843	TCGA-G6-A8L8
TCGA-CJ-4644	TCGA-CZ-5454	TCGA-CZ-5986
TCGA-AK-3453	TCGA-A3-A8OW	TCGA-A3-3316
TCGA-CJ-4889	TCGA-BP-4977	TCGA-BP-4968
TCGA-BP-5000	TCGA-B0-4845	TCGA-BP-4330
TCGA-CJ-4876	TCGA-A3-3347	TCGA-B2-5636
TCGA-BP-4165	TCGA-B0-5115	TCGA-CW-5587
TCGA-B0-5080	TCGA-AK-3440	TCGA-B0-5102
TCGA-BP-4342	TCGA-B0-5691	TCGA-CW-5584
TCGA-BP-4340	TCGA-CW-6090	TCGA-BP-4163
TCGA-BP-4341	TCGA-A3-3313	TCGA-B0-5399
TCGA-CJ-4882	TCGA-B8-4148	TCGA-BP-5010
TCGA-BP-4346	TCGA-BP-4166	TCGA-AK-3458
TCGA-CJ-4892	TCGA-CJ-4642	TCGA-CJ-4892
TCGA-B8-A54E	TCGA-B0-5701	TCGA-CJ-5683
TCGA-BP-4784	TCGA-B0-4712	TCGA-A3-A6NL
TCGA-B0-4688	TCGA-BP-5187	TCGA-BP-4345
TCGA-B2-5639	TCGA-BP-4331	TCGA-B0-5700
TCGA-BP-5202	TCGA-BP-5175	TCGA-BP-4799
TCGA-A3-3358	TCGA-B8-4151	TCGA-BP-4343
TCGA-B0-5081	TCGA-B8-5159	TCGA-B8-A54I
TCGA-B0-4703	TCGA-AK-3447	TCGA-CZ-4864
TCGA-BP-5199	TCGA-BP-4174	TCGA-BP-5007
TCGA-B4-5377	TCGA-CW-6097	TCGA-CZ-5461
TCGA-B0-4841	TCGA-BP-5192	TCGA-BP-5004
TCGA-A3-3343	TCGA-CZ-5988	TCGA-BP-4165
TCGA-B8-5158	TCGA-B2-4098	TCGA-CJ-5677
TCGA-CJ-4904	TCGA-B0-4834	TCGA-AK-3436
TCGA-BP-4968	TCGA-BP-4162	TCGA-T7-A92I
TCGA-B0-4718	TCGA-DV-5565	TCGA-CJ-4634
TCGA-B8-5165	TCGA-BP-4776	TCGA-B0-4846
TCGA-DV-5568	TCGA-A3-3335	TCGA-CJ-4637
TCGA-CJ-4902	TCGA-BP-5200	TCGA-B4-5377
TCGA-A3-3324	TCGA-BP-4349	TCGA-B0-5116
TCGA-B8-A54G	TCGA-BP-5180	TCGA-B0-4693
TCGA-A3-3359	TCGA-CW-5581	TCGA-BP-4986
TCGA-B0-4827	TCGA-B0-4699	TCGA-BP-5195
TCGA-BP-5185	TCGA-B0-5120	TCGA-DV-5574
TCGA-CZ-4863	TCGA-BP-5178	TCGA-B8-5545
TCGA-BP-4325	TCGA-B0-4848	TCGA-BP-4994
TCGA-BP-4758	TCGA-CJ-4901	TCGA-CJ-6032
TCGA-BP-4970	TCGA-B0-5094	TCGA-B0-5088
TCGA-CJ-4873	TCGA-CJ-4895	TCGA-BP-5176
	TCGA-B0-4810	TCGA-B0-5109
		TCGA-B8-A54G
		TCGA-CJ-4878
		TCGA-B2-5641
		TCGA-B0-4703
		TCGA-CJ-4904
		TCGA-CJ-4907
		TCGA-CJ-4899
		TCGA-A3-3325
		TCGA-B0-4827
		TCGA-BP-5185
		TCGA-B0-4824
		TCGA-CJ-6030
		TCGA-CZ-5468
		TCGA-B8-A54D
		TCGA-BP-5177
		TCGA-BP-5174
		TCGA-A3-3387
		TCGA-B4-5844
		TCGA-B0-5709
		TCGA-BP-4790
		TCGA-CZ-4866
		TCGA-CJ-4871
		TCGA-BP-4782
		TCGA-CJ-4889
		TCGA-AK-3434
		TCGA-BP-4353
		TCGA-B0-5081
		TCGA-BP-5006
		TCGA-CJ-5676
		TCGA-B0-5699
		TCGA-BP-4975
		TCGA-B0-4847
		TCGA-B0-5117
		TCGA-CZ-5453
		TCGA-CJ-4636
		TCGA-B0-4844
		TCGA-DV-5576
		TCGA-BP-4765
		TCGA-B0-5098
		TCGA-BP-4987
		TCGA-B0-4813
		TCGA-BP-4763
		TCGA-CZ-5987
		TCGA-CZ-5984
		TCGA-B0-4815
		TCGA-A3-3317
		TCGA-BP-4332
		TCGA-BP-4973
		TCGA-B0-4838
		TCGA-A3-3343
		TCGA-B0-5100
		TCGA-CZ-5455
		TCGA-CZ-4859
		TCGA-BP-4355
		TCGA-BP-5169
		TCGA-CJ-4890
		TCGA-B0-5702
		TCGA-CJ-4641
		TCGA-BP-4771
		TCGA-CJ-4882
		TCGA-CJ-4912
		TCGA-BP-4789
		TCGA-AK-3428
		TCGA-B8-A54K
		TCGA-BP-4961
		TCGA-BP-4758
		TCGA-G6-A5PC
		TCGA-AK-3451
		TCGA-B8-5553
		TCGA-B0-5692
		TCGA-A3-3323
		TCGA-A3-3373
		TCGA-BP-5183
		TCGA-MM-A84U
		TCGA-BP-4804
		TCGA-CW-6093
		TCGA-BP-4807
		TCGA-BP-4173
		TCGA-BP-4999
		TCGA-DV-A4VX
		TCGA-B8-4620
		TCGA-CJ-6028
		TCGA-B0-5107
		TCGA-B0-4833
		TCGA-B0-5095
		TCGA-B0-5706
		TCGA-CJ-4894
		TCGA-AK-3461
		TCGA-CJ-4897
		TCGA-BP-4768
		TCGA-CZ-5465
		TCGA-CJ-4916
		TCGA-CJ-4886
		TCGA-A3-3328
		TCGA-A3-3378
		TCGA-BP-4161
		TCGA-CJ-5681
		TCGA-BP-5009
		TCGA-CJ-5679
		TCGA-B0-5696
		TCGA-BP-5191
		TCGA-A3-3351
		TCGA-CW-5590
		TCGA-CJ-4639
		TCGA-B0-5402
		TCGA-AK-3425
		TCGA-BP-4992
		TCGA-CW-5589
		TCGA-A3-3380
		TCGA-6D-AA2E
		TCGA-CZ-4856
		TCGA-B0-4691
		TCGA-B4-5835
		TCGA-BP-5170
		TCGA-A3-A8CQ
		TCGA-BP-4341
		TCGA-CJ-4902
		TCGA-B0-4688
		TCGA-CZ-5463
		TCGA-BP-4797
		TCGA-CJ-4868
		TCGA-B0-4818
		TCGA-B8-A54F
		TCGA-B0-5712
		TCGA-B0-4701
		TCGA-CZ-4862
		TCGA-CZ-5458
		TCGA-DV-5567
		TCGA-CJ-5672
		TCGA-B0-5110
		TCGA-AK-3445
		TCGA-B0-4852
		TCGA-A3-3307
		TCGA-BP-5173
		TCGA-A3-3383
		TCGA-B0-4823
		TCGA-B0-4945
		TCGA-EU-5906
		TCGA-BP-4969
		TCGA-CZ-5460
		TCGA-B4-5843
		TCGA-BP-4326
		TCGA-CJ-4872
		TCGA-BP-4781
		TCGA-B0-4706
		TCGA-BP-4354
		TCGA-B8-5162
		TCGA-A3-3308
		TCGA-BP-4346
		TCGA-BP-4159
		TCGA-CZ-5985
		TCGA-B0-4814
		TCGA-B2-5635
		TCGA-B0-4696
		TCGA-BP-4983
		TCGA-B0-4817
		TCGA-B0-4843
		TCGA-CZ-5454
		TCGA-B0-5113
		TCGA-A3-A8OW
		TCGA-DV-5568
		TCGA-CZ-5457
		TCGA-BP-4977
		TCGA-B0-4845
		TCGA-A3-3347
		TCGA-B0-5115
		TCGA-BP-4974
		TCGA-AK-3440
		TCGA-BP-4170
		TCGA-B0-5691
		TCGA-BP-5196
		TCGA-B2-5633
		TCGA-CW-6090
		TCGA-BP-4985
		TCGA-A3-3313
		TCGA-CJ-5686
		TCGA-BP-4962
		TCGA-B0-5108
		TCGA-CJ-6027
		TCGA-B8-4148
		TCGA-CJ-4881
		TCGA-BP-4166
		TCGA-CJ-4642
		TCGA-B0-5701
		TCGA-B0-4712
		TCGA-A3-3362
		TCGA-BP-5184
		TCGA-B8-5546
		TCGA-A3-3324
		TCGA-A3-3374
		TCGA-BP-5187
		TCGA-BP-4331
		TCGA-BP-5175
		TCGA-B8-4151
		TCGA-A3-3385
		TCGA-B8-5159
		TCGA-AK-3447
		TCGA-B8-4143
		TCGA-BP-4970
		TCGA-BP-4174
		TCGA-CW-6097
		TCGA-BP-5192
		TCGA-A3-3352
		TCGA-BP-4803
		TCGA-BP-4177
		TCGA-AK-3456
		TCGA-BP-4760
		TCGA-B8-A54E
		TCGA-CJ-5682
		TCGA-CZ-5988
		TCGA-CJ-4893
		TCGA-B2-4098
		TCGA-B0-4834
		TCGA-BP-4162
		TCGA-DV-5565
		TCGA-BP-4776
		TCGA-B0-4837
		TCGA-A3-3335
		TCGA-BP-4329
		TCGA-BP-5200
		TCGA-G6-A8L6
		TCGA-BP-4795
		TCGA-BP-4349
		TCGA-BP-5180
		TCGA-CW-5581
		TCGA-AS-3778
		TCGA-A3-3320
		TCGA-A3-3370
		TCGA-B0-4699
		TCGA-B8-5550
		TCGA-B4-5834
		TCGA-B0-5120
		TCGA-CJ-6033
		TCGA-BP-5199
		TCGA-A3-3359
		TCGA-CZ-5467
		TCGA-BP-5001
		TCGA-CZ-5464
		TCGA-CJ-5671
		TCGA-B0-4828
		TCGA-CZ-4861
		TCGA-B0-5711
		TCGA-CJ-4876
		TCGA-BP-5178
		TCGA-BP-4169
		TCGA-B0-4848
		TCGA-CJ-4901
		TCGA-B0-5097
		TCGA-BP-4342
		TCGA-B0-5094
		TCGA-CJ-4895
		TCGA-A3-A8OV
		TCGA-B0-4810
		TCGA-B8-5549
		TCGA-BP-4959
		TCGA-BP-4991

## Sheet: telomere related genes in paper
1.telomere related genes	2.different expression telomere related genes	3. Discovery TCGA cohort Univariate Cox sigficant genes	4. Discovery TCGA cohort Lasso anlaysis significant genes	5. Discovery TCGA cohort Multivariate Cox sigficant genes
ASF1A	ASF1B	ISG15	ISG15	gene name	coefficient
ASF1B	BLM	PRMT6	RFC2	ISG15	0.0051344
ATM	PML	RFC2	UCHL1	RFC2	0.047733
ATR	RTEL1	UCHL1	RPL13	TRIM15	-0.0710267
ATRX	TERT	HOXA7	SAP30	NEK6	-0.0203981
BLM	HMGN5	TNIP1	CCM2	PRKCQ	-0.13365
CBX3	AURKB	RPL13	PDGFRA	ATP1A1	-0.00739669
DAXX	AZGP1	SAP30	TRIM15	ELOVL3	0.700715
ERCC4	BRCA2	GAPDH	CDKL2	TUBB2B	0.206038
FANCD2	BRIP1	PFKP	NEK6	PLCL1	-0.148322
FEN1	CCNA2	TMSB10	PRKCQ	NR1H3	0.0707701
H3F3A	CDCA8	CCM2	ATP1A1
HMBOX1	CHEK2	PDGFRA	ELOVL3
NSMCE2	CHFR	TRIM15	TUBB2B
PCNA	CHTF18	AVPR1B	PLCL1
PIN1	CLSPN	CDKL2	NR1H3
PINX1	DDX39B	NEK6	PARM1
PML	E2F1	PRKCQ	ACLY
POT1	E2F2	IQCH	ABCD1
RPA1	EME1	ATP1A1
RPA2	EXO1	RPS20
RTEL1	FANCA	ATP6V1A
SP100	FANCI	RPL36
SUMO1	RACK1	RPS19
SUMO2	INO80B	DNAJC6
TERF1	INO80C	PRKD1
TERF2	INO80E	OPHN1
TERF2IP	ISG15	DNAJC11
TERRA	ISG20	TSPYL4
TERT	ITGAX	ERMP1
TINF2	KAT2A	ELOVL3
TOP3A	KIF4A	ARHGAP42
UBE2I	LGALS1	TUBB2B
XRCC6	LIG1	PLCL1
CDKN1A	LMNB1	NR1H3
DNMT1	LRRC41	GREM1
HDAC7	MCM5	PARM1
HMGN5	MKI67	RARRES2
PARP2	MSH4	SORL1
SENP6	MSH5	AKIRIN1
TEP1	NABP1	ACLY
AASDHPPT	NCAPG	ABCD1
ACP1	NDC80	PLOD1
ACTR5	ORC6	RPS2
ACTR8	PEBP1	SYNE2
ALYREF	PKMYT1	KIF13B
SLF1	PLK1	ZC3HAV1L
ANP32B	POLE2
ANP32E	PRMT6
APEX1	RAD51
API5	RAD51AP1
APLF	RAD54B
ARF3	RAD54L
ARF4	RFC2
ARF5	SGO1
ARHGDIA	SOD2
ARID3A	KMT5C
ARID4A	TDRD1
ARID4B	TDRD10
ATRIP	TDRD5
AURKA	TDRD6
AURKB	TDRD9
AZGP1	TOP2A
BARD1	TREX2
BCCIP	TRIP13
BRCA2	UCHL1
BRIP1	XRCC2
BUB3	XRCC3
BZW1	YBX3
C14ORF166	ETS1
FAAP100	HIF1A
FAAP24	HOXA7
C1QBP	IKZF1
RTCB	IRF1
TTI2	MYB
CACYBP	MYC
CAND1	MYCN
CARM1	NFATC2
CBFB	PITX1
CBX1	RUNX2
CBX5	TFAP2A
CCAR2	TFAP2B
POLR1A	TP73
CCNA2	WT1
CCT2	ETV4
CCT4	FLI1
CCT5	DNA2
CCT7	HRG
CDC25A	PIF1
CDC25B	ATAD5
CDC73	TNIP3
CDCA8	TNIP1
CDK1	RPL13
CEP164	SAP30
CGGBP1	CHMP4BP1
CHAF1B	CCNL2
CHEK1	EZH2
CHEK2	THOC6
CHFR	ACY1
CHMP4B	ALDOA
CHTF18	AMPH
CIRBP	ANXA4
CLIC1	CALML3
CLSPN	CRYBB1
CMPK1	CRYGS
CPSF6	CRYM
CREBBP	DPYSL3
CSE1L	ENO2
CSNK2A1	EPHX2
CSRP1	GAPDH
CTBP1	HCLS1
CTDP1	HMOX1
DBF4B	HSPA6
DCLRE1A	IVL
DCLRE1B	LDHA
DCLRE1C	LDHB
DCTN2	MT3
DDB1	PALM
DDX1	PCP4
DDX39B	PDE1B
DDX5	PEPD
DHX15	PFKP
DKC1	PNMT
DNAJA1	MAPK12
DNAJA2	SH3GL2
DNAJB1	NOL3
DNAJC8	CLIC3
DNAJC9	DOK2
DNMT3A	TMSB4Y
DNMT3B	TMSB10
DNTT	GPA33
DUT	TUBB3
E2F1	RGS14
E2F2	OGFR
E2F3	AKR7A3
E2F4	SH3BP1
ECT2	PIPOX
EDF1	BIN2
EFTUD2	EPS8L1
EID3	TRMT1
EIF4H	CAMK1D
EIF5A	CCM2
EIF5A2	FERMT3
ELAVL1	AFAP1L2
EMD	C17orf49
EME1	JSRP1
ERCC1	LRRC25
ERCC2	APOBEC3F
ERCC3	PHYHD1
ERCC5	ASS1
ESRRA	IDO1
ETAA1	DDX39A
ETFA	NOL12
ETHE1	PHYKPL
EXO1	PROSER2
FAM175A	PDGFRA
FAM50A	FBP1
FAM84A	EVL
FAM84B	ADA
FANCA	TRIM15
FANCB	GRHL2
FANCC	TAL1
FANCE	VDR
FANCF	AVPR1B
FANCG	CDKL2
FANCI	DLG2
FANCL	KSR2
FANCM	LCP2
FBL	NEK2
FBXO18	NEK6
FH	BDKRB2
FKBP5	CD7
FUBP1	CDKN2B
FUS	DUSP10
GAR1	GAP43
GATAD2B	MET
GBE1	NTRK1
GEN1	PCK1
GET4	PKIB
GMNN	PPP1R1B
GMPS	PRKAR2B
RACK1	PRKCQ
GNL3	RAPGEF3
GPKOW	SPHK2
GRWD1	MAPK15
GTF3C3	BRSK2
H2AFX	EPHA6
H2AFY	IQCH
H2AFY2	PC
HAT1	ATP1A1
HDAC1	IGF2BP2
HDAC2	IGF2BP3
HDAC3	SLC25A5
HDAC4	MARCKS
HDGF	RPS20
HELZ	APEH
HIC1	ATP6V1A
HINT2	RPL36
HIST1H2AA	RPL10
HIST1H2BA	PHGDH
HIST1H2BB	ANXA1
HIST1H4H	SERPINH1
HIST3H3	PSAT1
HLTF	OXCT1
HMGA1	SP140
HMGB1	CREB5
HMGB1P10	RPS19
HMGB2	RPS14
HMGB3	ARRDC2
HNRNPA1	ARL4A
HP1BP3	PNCK
HSD17B10	CHN2
HUS1	HSP90AA2P
IDH3A	WDR38
INO80	ARHGAP9
INO80B	ARRDC5
INO80C	ZGRF1
INO80E	FOXP3
ISG15	ADK
ISG20	SLC7A7
ITGAX	SLC7A9
KAT2A	ARHGAP26
KAT2B	RAB29
KDM1A	ABCC3
KDM4A	CDC20B
KDM4B	MOV10L1
KDM4C	RAB7B
KHDRBS1	FOXJ3
KHSRP	EIF4A1
KIF4A	FOXM1
KMT2A	USP2
KPNB1	CDC20
LASP1	DNAJC6
LEMD2	SLC7A8
LGALS1	PDK1
LGALS7	PIK3CG
LIG1	ARL4C
LIG3	PIK3C2G
LIG4	GMIP
LMNB1	VAMP1
LONP1	LPIN3
LRIF1	TUBB6
LRRC41	ATG16L2
LRWD1	PRKD1
MAT2B	PDXK
MBD3	FOXF2
MCM2	FOXJ1
MCM3	ARL4D
MCM4	OPHN1
MCM5	CDK18
MCM6	TNNC1
MCM7	PSMB8
MCPH1	ABCB6
MCRS1	VAMP5
MDC1	SLC7A11
MKI67	PPM1F
MLH1	LPIN2
MORC4	IPO13
MRE11	PPM1E
MSH2	TLN2
MSH3	ELOVL2
MSH4	DNAJC11
MSH5	ARHGAP15
MSH6	SLC7A10
MTA1	TSPYL4
MTF2	TSPYL2
MUS81	DSCC1
MUTYH	LRRK1
NABP1	ERMP1
NABP2	TSPYL5
NACA	ARL11
NAMPT	SLC7A13
NANS	ELOVL3
NAT10	ARHGAP42
NBN	PPM1K
NCAPG	TUBB2B
NDC80	UBTFL6
NSMCE3	ARHGAP45
NELFB	PPM1N
NFRKB	GMDS
NHEJ1	SLC25A33
NHP2	PLCB2
NIPBL	PLCB4
NIPSNAP1	PLCL1
NOP10	CSNK1E
NOP9	TBX15
NOSIP	CEBPA
NR2C1	NFKB2
NR2C2	RELB
NR2F1	TFAP2C
NR2F6	BCL11A
NRIP1	POU5F1
NSMCE4A	NR1H3
NSUN2	ANKLE1
NUDC	CCNE2
NUDT21	CDC45
NUMA1	CERS1
STN1	GREM1
OLA1	MEI1
ORC1	NLRP2
ORC2	PARM1
ORC4	KLF5
ORC5	KLF8
ORC6	GATA2
OTUB1	GATA3
PA2G4	GATA4
PABPC1	GATA5
PALB2	MECOM
PARK7	PRDM16
PARP1	GLDC
PARP4	HMMR
PAXIP1	LCK
PCNP	RARRES2
PDCD4	ST6GAL1
PDCD6	SORL1
PEBP1	NFE2L3
PES1	TRIM22
PHF1	PIM2
PHF20L1	LRRN1
PIAS1	ANOS1
PIAS3	AKIRIN1
PIR	THEMIS2
PKMYT1	ACLY
PLK1	ABCD1
PMS1	CENPF
PMS2	DOCK2
PNKP	FHL1
POLA1	MYH10
POLA2	MYO10
POLD1	PLAT
POLD2	PLOD1
POLD3	PLOD2
POLD4	RPS2
POLE	RPS8
POLE2	S100A8
POLE3	SNRNP70
POLE4	TF
POLH	PRDX4
POLL	CLASRP
POLM	FBXO21
POLR1B	SYNE2
POLR1C	KIF13B
POLR1E	SNX22
POLR2E	TMPRSS13
PPME1	ZC3HAV1L
PPP1CA	U2AF1L4
PPP1CB	GCOM2
PPP1CC	BMP7
PPP1R10	FOXD4
PRIM1	SLC6A12
PRIM2	DOC2B
PRKDC	TRIM7
PRMT1	CEBPB
PRMT2
PRMT3
PRMT6
PRPF19
PRPF31
PRPF4B
PSMA7
PSMA8
PSMB6
PSMD10
PSMD5
PSME3
PTMS
RAB10
RAB1B
RAB35
RAB5C
RAB6A
RAD1
RAD17
RAD18
RAD21
RAD23B
RAD50
RAD51
RAD51AP1
RAD51B
RAD51C
RAD51D
RAD52
RAD54B
RAD54L
RAD9A
RANP1
RB1
RBBP7
RBBP8
RBL1
RBL2
RBM14
RBM8A
RCC1
RCC2
RCOR1
RECQL
RECQL4
RECQL5
REV1
RFC1
RFC2
RFC3
RFC4
RFC5
RIF1
RMI1
RMI2
RNF8
RPA3
RPAIN
RPRD1B
RUVBL1
RUVBL2
SAE1
SARNP
2022-09-02
SERPINB12
SET
SFR1
SGO1
SEM1
SHMT1
SIMC1
SIRT1
SIRT6
SKP1
SLX4
SLX4IP
SMARCA1
SMARCA5
SMARCC2
SMC1A
SMC3
SMC5
SMC6
SMCHD1
SMG1
SMG5
SMG6
SMG7
SND1
SNRPA1
SNW1
SOD2
SP110
SRP14
SRSF9
SSB
SSRP1
STAG1
STAG2
STIP1
STOML2
SUMO3
SUPT16H
SUV39H1
SUV39H2
KMT5B
KMT5C
SWI5
TAF15
TAGLN2
TARDBP
TCEA1
TCOF1
TDP1
TDRD1
TDRD10
TDRD12
TDRD3
TDRD5
TDRD6
TDRD7
TDRD9
TDRKH
TELO2
TERC
TFPT
TFRC
TMEM109
TMEM201
TNKS
TNKS2
TOP1
TOP2A
TOP2B
TOP3B
TOPBP1
TP53BP1
TPR
TREX1
TREX2
TRIM28
TRIP13
TTI1
UAP1
UBA1
UBR5
UBTF
UBXN1
UCHL1
UIMC1
UPF1
USP7
VCP
WDR61
WDR82
WEE1
WRN
WRNIP1
XPO1
XRCC1
XRCC2
XRCC3
XRCC4
XRCC5
YBX3
YWHAB
YWHAE
YWHAG
YWHAQ
YWHAZ
ZBTB44
ZCCHC7
ZMYM2
ZNF827
ZSWIM7
AR
BHLHE40
BRCA1
CTCF
CTCFL
E2F5
E2F6
EGR1
EPAS1
ESR1
ESR2
ETS1
ETS2
ETV1
EWSR1
FOS
GLI1
GLI2
HIF1A
HOXA7
IKZF1
IRF1
JUN
JUND
MAD1L1
MAZ
MBD2
MEN1
MITF
MXD1
MYB
MYC
MYCN
MZF1
NFAT5
NFATC2
NFKB1
RELA
NFX1
NR2F2
PAX5
PAX8
PITX1
RUNX2
SMAD3
SP1
SP3
STAT3
STAT5A
TCF7
TCF7L2
TFAP2A
TFAP2B
TFAP4
TP53
TP73
USF1
WT1
ZBTB48
BAZ2A
KLF4
CTNNB1
TEN1
ORC3
ETV4
FLI1
ACD
ACYP2
TSPYL6
NAF1
ZNF208
MPHOSPH6
DNA2
HRG
IDH1
RINT1
TNKS1BP1
ZSCAN4
TP53RK
TPRKB
MYEF2
HNRNPM
OSGEP
PIF1
KMT2C
KMT2B
SERBP1
HABP4
YRDC
RBBP5
ATAD5
RRAGA
RRAGB
TNIP3
TNIP2
TNIP1
MMS19
THOC7
PIAS4
RPL13
PBRM1
SAP30
SAP30L
CHMP4BP1
CHMP4A
MED18
CCNL1
CCNC
CCNL2
CCNT1
CCNT2
FAM58A
UBE2A
UBE2B
OSGEPL1
KMT2D
SETD1A
SETD1B
EZH1
EZH2
SIRT4
SIRT5
CHMP4C
CHMP7
NCBP2L
NCBP2
NAA11
NAA10
HIST1H4B
HIST4H4
POLR2B
THOC5
TOX4
THOC1
THOC2
THOC6
THOC3
CTC1
ACAT2
ACTB
ACY1
ADPRH
AHCY
AKT1
ALDH3A1
ALDOA
AMPD2
AMPH
SLC25A6
ANXA2
ANXA4
ANXA5
ARRB1
ZFP36L1
CALD1
CALML3
CARS
CKB
CLK3
CRK
CRYBB1
CRYGS
CRYM
DBN1
DCX
DPYSL3
EEF1D
EIF4B
CTTN
ENO2
ENSA
EPB41L1
EPHX2
FABP2
FES
NR5A1
GAGE5
GAMT
GAPDH
GSS
HIST1H1A
HAGH
HCLS1
HGD
HLCS
HMGN1
HMGN2
HMOX1
HNMT
HOXA3
HSPA1A
HSPA6
IL1RN
IVL
RPSA
LDHA
LDHB
LTA4H
MAGEA4
MDH1
MPG
MSN
MT1X
MT3
MVK
NAP1L1
NASP
NCL
NEFL
PRDX1
PALM
PCP4
PDE1B
PEPD
PFKP
PGM1
PNMT
PPM1G
PPP1R2
MAP2K3
PTMA
PEX5
MAP4K2
RABIF
RBMY1A1
RGS3
RPL19
S100P
MAPK12
SARS
SH3GL2
SNCG
SOAT1
SOX5
SRM
SUPT5H
SYK
TAGLN
TALDO1
TBCA
TBCD
TBL1X
TKT
TPI1
TUBB2A
WARS
WFS1
RNF113A
IFRD2
HIST1H2AL
FKBP6
MADD
PEA15
CPNE3
NOL3
CLIC3
DOK2
MAP7
TMSB4Y
TMSB10
DDX21
BCL7B
GPR52
TRIP10
HMGN3
DDX23
XAGE2
BAG3
PRDX6
DHX38
KEAP1
RNF10
GFPT2
DPP3
TSSC4
BCAP31
GPA33
STUB1
PAK4
RTN3
AKR1A1
TUBB3
HMGN4
PAICS
ARID3B
TRIM16
GAS2L1
RGS14
RBBP9
WDR4
TOMM34
OGFR
WDR5
PACSIN2
AKR7A3
NCDN
COTL1
HAAO
SH3BP1
AIPL1
FKBP8
PGLS
SULT4A1
CHMP2B
RPAP1
CCDC9
OR2H1
GNMT
SULT1B1
C19orf53
DBNL
PHPT1
PACSIN3
PACSIN1
TNPO2
HDGFRP3
SBDS
PIPOX
BIN2
ISYNA1
SCLY
C9orf78
PRMT7
KLHDC4
EPS8L1
RPP25
BANP
PGM2
UFSP2
TRMT1
LYAR
ENAH
LANCL2
RGMA
AKR1B10
ANKMY2
DDX24
CAMK1D
RTN4
CORO1B
KIAA1191
PRX
RBKS
PDLIM2
C12orf43
AHNAK
C1orf35
RPAP3
KCTD17
CCM2
FERMT3
TBC1D10A
ZNF414
AFAP1L2
PTPN5
SCRN2
LRSAM1
PAGE5
SYAP1
NXNL1
CCDC43
C17orf49
JSRP1
LRRC25
NUDCD2
APOBEC3F
DHFRL1
TUBB
NAIF1
PAGE2
CPNE2
PHYHD1
NUDT14
BOD1L1
CCDC137
C1orf174
ANXA8L1
MICA
ASS1
HNRNPK
HSP90AB1
IDO1
IPO5
OCM2
PKM
PRKCB
SRSF6
SULT1C2
AIMP2
EIF3G
VGLL4
FAM131B
DDX39A
DNPH1
HEXIM1
ARPP21
DDX19B
ACOT7
TWF2
TOR1AIP1
WIPI2
KIF1BP
BABAM1
LGALSL
MRTO4
THG1L
MAGOHB
APPL2
PPP6R3
CPPED1
C19orf66
CEP85
NOL12
NUDT18
PYM1
HDGFRP2
TXNDC17
PHYKPL
C15orf57
FAM122A
ZC3H18
HEXIM2
SIRPD
REM2
CNST
PROSER2
ZNF790
PDGFRA
MORC3
CDK2
RNF4
SENP2
ZNF451
HNRNPA2B1
RAP1A
SENP1
SENP3
SENP5
SENP7
CASP7
PGD
MAP4
FBP1
PAFAH1B3
EVL
CFL1
ADA
TRIM15
AK1
TUBB4B
NCBP1
CPSF4
GRHL2
HNRNPD
HSP90AA1
NOS3
RFPL3
SCYL1
ARID1A
DEK
KLF2
SNAI1
TAL1
VDR
AVPR1B
CAMK2A
CASK
CDKL2
DLG2
DLG4
DNAJC3
EDN2
EIF2AK4
FGFR3
GNE
KSR2
LCP2
MAP3K4
MAPK1
MAPK14
NEK2
NEK6
NEK7
NEK8
RAC1
RPS6KA5
RYK
AKAP8
ANGPT4
BDKRB2
BMP2K
CAMK2G
CD7
CDKN2B
CERK
DCK
DMPK
DTYMK
DUSP10
EPHA4
FGFR4
GAP43
IKBKAP
IRAK1
JAK2
MALT1
MAP3K1
MAP3K2
MAP3K3
MAP3K5
MAP4K3
MAPK3
MAPK8
MAPKAPK5
MET
MPZL1
NEK4
NTRK1
PCK1
PI4K2B
PIK3C2B
PKIB
PPP1R1B
PRKAR2A
PRKAR2B
PRKCQ
PRKCSH
PRKD2
PTPRG
RAPGEF3
ROCK1
ROCK2
RPS6KA4
RPS6KB2
SEPHS2
SOCS1
SPA17
SPHK2
SRC
STK16
STK19
TNIK
UGP2
YES1
STK26
STRADA
MAPK15
COQ8B
CDK20
PAK5
MAST1
BRSK2
IP6K3
EPHA6
APPL1
IQCH
PPP1R17
RPRD1A
MAP2K7
TPRXL
ACAD10
NADK
LOC100421108
ILF3
BASP1
ATP5O
DLAT
GLG1
DAP3
RPN2
PC
CAPRIN1
G3BP1
IGF2BP1
ATP1A1
PAPSS1
FBXO22
HNRNPC
IGF2BP2
ATP5F1
IGF2BP3
SLC25A5
MARCKS
PGRMC1
RPN1
EIF5B
ATP5A1
RPL26
RPL27
RPLP1
ABCF1
DDX3X
NPM1
FARSA
RPL27A
RPS20
ATP2A2
KRT10
NONO
SLC3A2
ATP5B
RPL21
FKBP3
AIFM1
HNRNPCL1
GIGYF2
RPL23
DDX17
DLST
CDC37
RPL23A
NAA15
CKAP4
APEH
DHX9
ATP6V1A
RPL31
RPL36
PDAP1
RPL10
EIF5
TPT1
SYNCRIP
ILF2
RPLP2
RPS7
RPL12
HNRNPA0
YBX1
RPL26L1
RPL17
CTNNA1
IPO8
WDHD1
REEP5
GARS
PPP1R7
PHGDH
ALDH2
ANXA1
SERPINH1
PSPH
PSAT1
OXCT1
GSPT1
ASNS
ALDH1A1
PUS7
PKLR
ABCC8
UROS
ABCC2
PAFAH1B1
CFTR
POR
RPL34
CHTF8
RABL2B
SP140
ACTR2
VPS54
WDR31
LRRC18
RPS4X
RPS4Y1
CNOT4
LGMN
TCHHL1
USP20
TRAPPC2
CREB5
NAA30
FOXP4
FOXP1
RPS10
USP21
RPS11
FPGS
RPS15A
RPS16
RPS17
RPS19
ABCC5
RPS21
ARF1
LRRC63
BRMS1
RPS23
RPS14
CHN1
ARRDC2
RPS27
RPS28
CALML4
RRM1
CSTF3
ZNHIT3
CABP1
ARL4A
FOXK1
PARL
PRPS2
RPS4Y2
PNCK
CHN2
MLH3
ACTR3B
HSP90AA2P
INCENP
UEVLD
GDAP1
XRN1
WDR38
SLC7A6
POMT1
PNKD
UBXN2B
CDC16
ABCC6
ARHGAP9
KDM6B
LRRIQ4
ASPG
ARRDC5
ISCA1P1
RB1CC1
CDK10
ZGRF1
PSMB11
RAP1GDS1
ELOVL7
ASH2L
ABCC4
CDC27
FOXP3
HHAT
ADK
PPP6C
ADSS
RACGAP1
SLC7A7
SLC25A19
GINS3
SLC7A9
USP8
SMARCA4
ATF7
MOV10
KARS
DNAJA4
AHCYL2
ELOVL6
HYOU1
RPS27A
ARHGAP26
RAB29
DOLPP1
PTGES3L-AARSD1
FZR1
ANAPC7
PDK3
TGFBRAP1
SEC61A2
UBTFL1
NDOR1
ABCC3
EFCAB3
SIN3A
CDC20B
RNF222
ARHGAP27
MPND
POC1A
MOV10L1
TUBB8
LRCH1
DHX16
CDK5
ACTR3C
TSPY4
RAB7B
CALM1
EIF2B3
CDK16
CDK17
ZNHIT6
FOXO4
EFCAB9
FOXP2
PPP2R1B
VAMP4
C1D
DHX35
TNPO3
RAB9A
TSPY1
FOXJ3
ABCC10
ARHGAP23
DHX33
POC1B
PDK2
RNF7
RPS10-NUDT3
WBSCR22
PRPS1
COG3
EIF4A1
BNIP1
NSFL1C
RNF40
ATAD2B
AHCYL1
ELOVL5
FOXM1
HIP1
TSPY8
USP2
PRPSAP2
LRCH2
PRPF4
CDC20
PIK3CB
ATF2
ELOVL1
USP39
GDAP1L1
PAF1
DNAJC6
UTY
CLPB
CDK8
CDK9
LPIN1
AARSD1
CDK15
SLC7A8
ARPC5
PSMD11
ARHGAP12
TFAM
ABCB7
PSMD6
RRAGC
AAR2
ISCA2
TRAP1
ACTR3
PDK1
RHBDL1
VPS36
SIGMAR1
PIK3CG
ARL4C
TSPY10
GAPVD1
EIF3J
LEO1
HSPH1
ANAPC4
GAK
RABGEF1
CDK14
SETSIP
TEX2
PIK3C2G
GMIP
PHLPP2
TUBB4A
SMARCA2
HAGHL
FOXO6
CDK11B
KDM6A
DARS
VAMP1
SIN3B
DDX46
CABP4
SYDE1
ZMIZ2
CDK19
VPS39
LPIN3
DHX8
HIP1R
TUBB6
PTPN23
HMG20A
RHBDL2
CALM2
RABL2A
CSTF2
PIK3C3
SP140L
GSTZ1
CDK11A
TXNIP
PSMD12
SNF8
HSPA4L
XRN2
ARRDC1
TRAPPC4
CABP2
ATG16L2
CAMKV
ADSSL1
GPS1
SUZ12
AHSA2
PIK3C2A
CNPPD1
AHSA1
NAA35
PIAS2
ARRDC3
CALM3
DAW1
PRKD1
VAMP2
RHBDL3
CALML6
PRPSAP1
PDXK
FOXF2
FOXJ1
FOXO3
AARS
TRIM23
ARL4D
ARF6
EIF4A2
FOXO1
HSPA4
JUNB
OGG1
OPHN1
CDK18
PDK4
PFDN1
POLR2G
PSMC3
PSMD8
SMARCC1
SMARCE1
TNNC2
TNNC1
HSP90B1
TSPYL1
SLC7A5
PPM1D
CAMK1
CDK13
VAMP8
FOXH1
PSMB8
MED14
GCSH
ARHGAP35
FOXK2
RAB7A
CDC23
VAMP3
POLR2D
SNRNP40
MRPL49
ABCC1
PIK3CD
MED12
GNL1
PIGK
ABCB6
ABCC9
ARPC2
PRKD3
PIK3CA
POLR2I
TLN1
TSG101
HMG20B
RNASEH2A
PSMC4
VAMP5
PSKH1
RAB32
RPL10A
SEC63
PIGN
NUFIP1
SEC61A1
POMT2
MRM2
ATAD2
PPP2R1A
RBX1
SLC7A11
PIK3R4
MDN1
PPM1F
LPIN2
IPO13
DHX34
EIF4A3
PPM1E
USP33
TLN2
CDK12
RTF1
CSTF2T
RRP8
UPF2
GPATCH4
RPS27L
MED31
NAA20
LSM7
LSM8
VPS28
TUBE1
DNAJB11
RAB9B
USP18
CALML5
LRRC40
ELOVL2
UBE2R2
IWS1
GPATCH1
TSR1
PNPO
DHX32
DNAJC11
SMU1
LSG1
FOXJ2
ARHGAP15
LRRC59
WDR5B
RNF20
SLC7A10
ZMIZ1
CAMK1G
HHATL
AARS2
ARHGAP21
VPS18
RRAGD
TSPYL4
TSPYL2
RAB38
SUDS3
RPS18
TSPY2
GIGYF1
ELOVL4
ARV1
UPF3B
UPF3A
MRPL34
DDX50
NOC4L
DSCC1
ARHGAP10
LRRK1
ERMP1
ARL14
ILKAP
TUBB1
ISCA1
ARPC5L
SYDE2
PRPF38A
BRMS1L
VPS25
EFCAB7
ABCC11
LRCH3
RHPN2
PSKH2
ABCC12
TSPYL5
HELB
RHPN1
MED12L
TADA1
EXOSC6
DQX1
ARL11
SLC7A13
FLCN
ELOVL3
LRR1
ARHGAP42
PPM1K
NAGS
PCSK9
TUBB2B
ARL5B
ARRDC4
PHLPP1
NAT16
USP50
TSEN54
ATG16L1
CALM1P1
HSP90AA4P
HSP90AA5P
HSP90AB3P
HSP90AB4P
RPS10P5
RPS4XP21
TSPY26P
TSPY6P
TRAPPC2B
UBTFL6
ARHGAP45
FAM197Y5
FAM197Y1
APAF1
TEX13A
TEX13B
PABPC1L2A
PABPC1L2B
SART3
PPM1N
AMPD1
AMPD3
GMDS
UAP1L1
STX10
STX6
STX8
PSMA1
CNOT2
FXN
TRMT5
DMAP1
MED13
MED13L
BET1
BET1L
SLC25A33
SLC25A36
DHDDS
PLCB1
PLCB2
PLCB3
PLCB4
PLCD1
PLCD3
PLCD4
PLCE1
PLCG1
PLCG2
PLCH1
PLCH2
PLCL1
PLCL2
PLCZ1
PGS1
PDS5A
PDS5B
MRPS11
RIDA
CSNK1A1
CSNK1A1L
CSNK1D
CSNK1E
CSNK1G1
CSNK1G2
CSNK1G3
TTBK1
TTBK2
VRK1
VRK2
VRK3
ANAPC1
ARHGEF28
CENPO
CMTR1
EHMT1
KCTD16
MASTL
NCAPD3
PHAX
TBX15
TENM3
AHR
ATF1
FOXL2
CEBPA
FOXD2
FOSB
FOSL2
GTF2B
HNF4A
MAX
MXI1
MYF5
MYF6
MYOG
NFKB2
REL
RELB
REST
TAF9
TBX2
TFAP2C
USF2
XBP1
ZNF32
FOSL1
HMGA2
ATF6
BCL11A
MYOCD
ZBTB9
KLF9
NFATC1
POU5F1
PPARG
ZBTB16
ZEB2
NR1H3
TCEAL7
ANKLE1
CCDC155
CCNE1
CCNE2
CCT3
CCT6A
CCT8
CDC45
CERS1
DHX36
DMC1
DOT1L
DPY30
DYDC1
DYDC2
GNL3L
GREM1
HDAC8
HIST1H3A
HIST1H4A
HNRNPU
LEMD3
LSM11
MAJIN
MEI1
NLRP2
NSMCE1
NUP98
NVL
PARM1
PARP3
PTGES3
PURA
RAD21L1
SETX
SHQ1
SIRT2
SLX1A
SMARCAL1
SNRPB
SNRPD3
SNRPE
SPO11
SUN1
SUN2
TCP1
TERB1
TERB2
TFIP11
WRAP53
TNFRSF6B
RMRP
MLX
TFE3
TFEB
TFEC
RBBP4
RFWD2
KLF1
KLF12
KLF15
KLF17
KLF3
KLF5
KLF6
KLF7
KLF8
FOXN1
FOXN2
FOXN3
FOXN4
FOXR1
GATA1
GATA2
GATA3
GATA4
GATA5
GATA6
TRPS1
MECOM
PRDM16
ZNF497
ZNF837
YY1
YY2
ZFP42
JAZF1
TEAD1
TEAD2
TEAD3
TEAD4
HIST1H3B
HIST1H3C
HIST1H3D
HIST1H3E
HIST1H3F
HIST1H3G
HIST1H3H
HIST1H3I
HIST1H3J
HIST1H4C
HIST1H4D
HIST1H4E
HIST1H4F
HIST1H4I
HIST1H4J
HIST1H4K
HIST1H4L
HIST2H4A
HIST2H4B
ALPL
CCNB1
CTSC
COCH
DHFR
DSG2
GABRB3
GLDC
HMMR
KCNS3
LCK
PDCD2
RARRES2
ST6GAL1
SORL1
IFITM1
NFE2L3
TRIM22
LYPLA1
PIM2
RRAS2
PASK
FRAT2
CECR1
NUP107
SLC39A10
NLGN4X
LRRN1
ANOS1
TMX1
AKIRIN1
THEMIS2
MIS18BP1
ZNF148
UBE2D3
ZNF703
ACLY
ACTN1
AP2A2
ABCD1
ATP2B1
ATP2B3
DST
CENPF
CSNK2A2
CSNK2B
CYLC2
DMD
DOCK2
ATN1
ERH
FHL1
GTF2A1
GTF2A2
HK1
IVD
KPNA2
MARK3
MECP2
MYH9
MYH10
MYO1C
MYO10
NME4
OPA1
PCBP1
PCMT1
PFKL
PLAT
PLOD1
PLOD2
PPP2CA
PPP2CB
PSMA2
REV3L
RING1
RNF2
BRD2
RPS2
RPS6
RPS8
RYR2
S100A7
S100A8
SFPQ
SNRNP70
SNRPD1
TAF2
TBX1
TF
TRPC5
UGDH
UTRN
SF1
USP9X
DUSP11
IRS4
DDX3Y
PABPC4
MCM3AP
MYOM2
SRSF11
FXR2
TBPL1
KIAA0430
G3BP2
SEC16A
USP15
THRAP3
AASS
SF3B4
SEC24B
PITRM1
PRDX4
PRDX3
CLASRP
ATXN2L
CEP131
FBXO21
ZC3H13
GPATCH8
CYFIP1
GANAB
SYNE2
KIF13B
SYNE1
ARHGEF18
MACF1
SKIV2L2
SRRM2
ZNF281
SDF2L1
KIAA1429
CHD5
[truncated: 87 more rows]

## Sheet: qRT-PCR
cell line	ISG15	RFC2	TRIM15	NEK6	PRKCQ	ATP1A1	ELOVL3	TUBB2B	PLCL1	NR1H3
HK-2	0.819794	0.918064	0.918064	0.941696	0.988514	1.11214	0.90125	0.965936	1.16743	0.997692
HK-2	1.09682	1.09936	1.10701	1.00231	1.15136	1.00231	1.08673	1.07177	0.897095	1.14605
HK-2	1.11214	0.990801	0.983957	1.05946	0.878633	0.897095	1.02101	0.965936	0.954842	0.874583
786-O	0.183434	0.124712	0.252905	0.954842	0.371989	0.209255	0.0818996	0.517632	0.188591	0.33371
786-O	0.188591	0.126452	0.265478	0.860551	0.366868	0.219658	0.0612138	0.493116	0.163044	0.290511
786-O	0.174746	0.0919292	0.221698	0.222725	0.310644	0.173539	0.047039	0.366021	0.14492	0.258219
ACHN	0.66588	0.261824	0.324585	0.415619	0.575678	0.212176	0.332171	0.194791	0.556068	0.190342
ACHN	0.643197	0.260015	0.329116	0.374577	0.490843	0.195242	0.30566	0.192109	0.494257	0.201195
ACHN	0.749154	0.263645	0.360149	0.595979	0.461158	0.230579	0.363493	0.19751	0.448548	0.22324
A498	0.204948	0.276752	0.113178	0.770215	0.909618	0.354371	0.486327	0.668964	0.430276	0.17515
A498	0.215138	0.298679	0.117984	0.814131	0.890899	0.349492	0.528509	0.737135	0.497695	0.181327
A498	0.1966	0.23761	0.104869	0.728668	0.770215	0.276114	0.41466	0.550953	0.41851	0.134592
Caki-1	0.083235	0.471937	0.276752	0.647671	0.587774	0.0584495	0.204476	0.429283	0.608502	0.405189
Caki-1	0.0873731	0.502316	0.284533	0.66588	0.595979	0.0626446	0.204476	0.429283	0.675175	0.394109
Caki-1	0.105355	0.569066	0.329116	0.935191	0.656712	0.0734717	0.332171	0.444421	0.679871	0.47522
OSRC-2	0.125289	0.545884	0.071628	0.616996	0.981686	0.0198232	1.22264	0.539614	0.743979	0.254664
OSRC-2	0.18471	0.710382	0.149339	0.860551	1.35035	0.0272676	1.75321	0.920188	1.09682	0.39685
OSRC-2	0.195242	0.569066	0.136471	2.01857	0.928731	0.0199611	1.33793	0.773782	1.34102	0.288505
769-p	0.279968	0.345478	0.189027	3.53898	1.07425	0.0580457	0.598739	0.76313	1.87038	0.365177
769-p	0.293887	0.336031	0.182588	3.27918	1.0163	0.0537845	0.503478	0.668964	1.87038	0.478525
769-p	0.319377	0.320116	0.199805	3.18951	1.05214	0.0494918	0.450625	0.697372	1.5728	0.329116
